# Supplementary material for: An Immune Signature for Risk Stratification and Therapeutic Prediction in Helicobacter pylori-Infected Gastric Cancer
Source: Cancers (Basel). 2022 Jul 4;14(13):3276. doi: 10.3390/cancers14133276 (PMC9265823; doi:10.3390/cancers14133276)
Supplement: Supplementary file 1 [file cancers-14-03276-s001.zip]

Archive with 2 entries (2 files):
- Supplement figures.pdf
- supplement tables.xlsx
